# Supplementary material for: Norlobaridone Inhibits Quorum Sensing-Dependent Biofilm Formation and Some Virulence Factors in Pseudomonas aeruginosa by Disrupting Its Transcriptional Activator Protein LasR Dimerization
Source: Biomolecules. 2023 Oct 24;13(11):1573. doi: 10.3390/biom13111573 (PMC10669572; doi:10.3390/biom13111573)
Supplement: Supplementary file 1 [file biomolecules-13-01573-s001.zip]

Archive with 1 entries (1 files):
- biomolecules-2648201-supplementary.pdf
